# Supplementary material for: A Comprehensive Review of Recent Research into the Effects of Antimicrobial Peptides on Biofilms—January 2020 to September 2023
Source: Antibiotics (Basel). 2024 Apr 9;13(4):343. doi: 10.3390/antibiotics13040343 (PMC11047476; doi:10.3390/antibiotics13040343)
Supplement: Supplementary file 1 [file antibiotics-13-00343-s001.zip]

Archive with 1 entries (1 files):
- antibiotics-2934978-supplementary.pdf
